# Supplementary material for: What Do Older Adults with Frailty and Their Caregivers Want from Advance Care Planning Discussions? A Descriptive Qualitative Study
Source: Healthcare (Basel). 2025 Dec 19;14(1):2. doi: 10.3390/healthcare14010002 (PMC12785433; doi:10.3390/healthcare14010002)
Supplement: Supplementary file 1 [file healthcare-14-00002-s001.zip]

Archive with 2 entries (2 files):
- File S1 Consolidated criteria for reporting qualitative studies (COREQ) 32-item checklist.pdf
- File S2 Draft interview guides .pdf
